# Supplementary material for: Microglial Depletion Has No Impact on Disease Progression in a Mouse Model of Machado–Joseph Disease
Source: Cells. 2022 Jun 25;11(13):2022. doi: 10.3390/cells11132022 (PMC9266279; doi:10.3390/cells11132022)
Supplement: Supplementary file 1 [file cells-11-02022-s001.zip]

Archive with 2 entries (2 files):
- Supplementary_Materials_and_Methods.pdf
- Supplementary_Results.pdf
